# Supplementary material for: Relationships for Women with Breast Cancer Among Extraversion and Neuroticism Personality, Stress, Demoralization, Sleep Disturbance, and Psychological Well-Being: A Structural Equation Model
Source: Cancers (Basel). 2025 Jan 25;17(3):400. doi: 10.3390/cancers17030400 (PMC11816334; doi:10.3390/cancers17030400)
Supplement: Supplementary file 1 [file cancers-17-00400-s001.zip]

Archive with 1 entries (1 files):
- cancers-3402030-supplementary.pdf
